# Supplementary material for: Transition Networks Unveil Disorder-to-Order Transformations in Aβ Caused by Glycosaminoglycans or Lipids
Source: Int J Mol Sci. 2023 Jul 8;24(14):11238. doi: 10.3390/ijms241411238 (PMC10380057; doi:10.3390/ijms241411238)
Supplement: Supplementary file 1 [file ijms-24-11238-s001.zip]

Archive with 1 entries (1 files):
- ijms-2439486-supplementary.pdf
